# Supplementary material for: Declining Levels of Neutralizing Antibodies to SARS-CoV-2 Omicron Variants Are Enhanced by Hybrid Immunity and Original/Omicron Bivalent Vaccination
Source: Vaccines (Basel). 2024 May 22;12(6):564. doi: 10.3390/vaccines12060564 (PMC11209254; doi:10.3390/vaccines12060564)
Supplement: Supplementary file 1 [file vaccines-12-00564-s001.zip]

Archive with 1 entries (1 files):
- vaccines-2981423-supplementary.pdf
